# Supplementary material for: East Antarctic warming forced by ice loss during the Last Interglacial
Source: Nat Commun. 2024 Feb 3;15:1026. doi: 10.1038/s41467-024-45501-x (PMC10838265; doi:10.1038/s41467-024-45501-x)
Supplement: Supplementary file 4 — Supplementary Dataset 1 [file 41467_2024_45501_MOESM4_ESM.xlsx]

## Sheet: annual_temp_model_data
Annual mean proxy-model comparison, showing sea surface temperature (-40 to -54.22 S) and surface air temperature (-75 to -79 S)
			Location		Proxies w.r.t. PI (degC)		Temp anomalies w.r.t. PI simulation (degC)							Temp anomalies w.r.t LIG simulation (degC)
Site	Reference	Proxy	Lat	Lon	Temp_anom	1-sigma error	LIG	SL4.1	FW4.1	COMB4.1	SL7.1	FW7.1	COMB7.1	SL4.1	FW4.1	COMB4.1	SL7.1	FW7.1	COMB7.1
MD97-2121_B	Capron et al. 2017	Alkenones	-40.22	177.59	5.1	1.8	-0.35	-0.18	-0.56	-0.45	-0.12	-0.79	-0.78	0.17	-0.22	-0.11	0.23	-0.44	-0.44
MD97-2121	Hoffman et al. 2017	Alkenones	-40.38	177.98	7	0.8	-0.35	-0.18	-0.56	-0.45	-0.12	-0.79	-0.78	0.17	-0.22	-0.11	0.23	-0.44	-0.44
RC15-61	Hoffman et al. 2017	Radiolaria	-40.62	-77.2	-3.7	1.5	-0.04	-0.03	-0.48	-0.29	0.11	-0.9	-0.78	0	-0.44	-0.26	0.14	-0.86	-0.74
ODP1089	Hoffman et al. 2017	Alkenones	-40.93	9.9	11.5	1	-1.23	-0.93	-1.6	-1.45	-0.84	-1.79	-1.58	0.3	-0.36	-0.22	0.39	-0.56	-0.35
ODP1123	Hoffman et al. 2017	Forams	-41.79	-171.5	4.8	2.1	0.2	0.56	0.05	0.21	0.62	-0.06	0.1	0.36	-0.15	0	0.41	-0.26	-0.1
PS2489-2	Hoffman et al. 2017	Forams	-42.9	8.97	1	1.5	-1.04	-0.6	-1.46	-1.27	-0.56	-1.71	-1.46	0.43	-0.43	-0.24	0.48	-0.67	-0.42
MD73-25	Hoffman et al. 2017	Radiolaria	-43.82	51.3	-6.8	0.9	-0.98	-0.55	-1.57	-1.2	-0.54	-1.99	-1.85	0.43	-0.59	-0.22	0.43	-1.02	-0.87
MD97-2106	Hoffman et al. 2017	Forams	-45.15	146.29	3.2	2.1	0.11	0.69	0.07	-0.04	0.44	-0.26	-0.92	0.58	-0.04	-0.16	0.33	-0.38	-1.03
DSDP594	Hoffman et al. 2017	Forams	-45.5	174.95	0.5	1.8	-0.39	-0.23	-0.85	-0.67	-0.33	-1.21	-1.15	0.16	-0.46	-0.28	0.07	-0.82	-0.76
MD97-2120	Hoffman et al. 2017	Mg/Ca	-45.52	174.93	7.7	1.3	-0.39	-0.23	-0.85	-0.67	-0.33	-1.21	-1.15	0.16	-0.46	-0.28	0.07	-0.82	-0.76
MD88-770	Hoffman et al. 2017	Diatoms	-46.01	96.47	1.9	1.1	-1.07	-0.36	-1.15	-1.03	-0.43	-0.92	-0.73	0.71	-0.08	0.04	0.64	0.15	0.34
Y9	Hoffman et al. 2017	Forams	-48.24	177.34	4	2.2	-0.21	0.07	-0.71	-0.51	-0.05	-1.13	-0.99	0.27	-0.51	-0.3	0.16	-0.92	-0.79
MD97-2108	Hoffman et al. 2017	Forams	-48.5	149.11	1.9	2	-0.07	0.25	-0.4	-0.34	0.12	-0.88	-0.94	0.32	-0.33	-0.27	0.18	-0.81	-0.87
MD97-2109	Hoffman et al. 2017	Forams	-50.63	169.38	-1.4	2.5	-0.02	0.26	-0.48	-0.22	0.19	-0.87	-0.7	0.28	-0.46	-0.2	0.21	-0.85	-0.68
EDML	Capron et al. 2017	Water isotopes	-75	0	0.9	1.4	0.32	1.74	-0.48	0.5	1.9	-1.16	-0.21	1.42	-0.8	0.18	1.58	-1.48	-0.53
EDC	Capron et al. 2017	Water isotopes	-75.1	123.35	2.9	1.5	-0.03	0.98	-1.1	-0.26	2.84	-1.81	1.01	1.01	-1.07	-0.24	2.86	-1.78	1.03
Dome F	Capron et al. 2017	Water isotopes	-77.32	39.7	3.3	1.6	-0.09	0.96	-1.21	-0.34	2.68	-1.76	0.67	1.05	-1.12	-0.25	2.77	-1.67	0.76
Vostok	Capron et al. 2017	Water isotopes	-78.47	106.87	1.9	1.4	-0.13	0.94	-1.08	-0.24	2.32	-1.67	0.55	1.07	-0.95	-0.11	2.45	-1.54	0.68
MD02-2588	Chandler & Langebroek 2021	Alkenones	-41.2	25.5	4.3	N/A	-1.79	-1.14	-1.99	-1.67	-1.06	-1.79	-1.54	0.64	-0.2	0.11	0.73	0	0.25
PS2495-3	Chandler & Langebroek 2021	Forams	-41.28	-14.49	-1.3	N/A	-0.94	-0.85	-1.51	-1.31	-0.68	-1.75	-1.53	0.09	-0.57	-0.37	0.26	-0.8	-0.59
E49-21	Chandler & Langebroek 2021	Forams	-42.18	94.88	4.3	N/A	-1.09	-0.62	-1.34	-1.1	-0.6	-1.35	-1.3	0.47	-0.25	-0.01	0.49	-0.26	-0.21
SO136_003GC	Chandler & Langebroek 2021	Alkenones	-42.3	169.88	-0.2	N/A	-0.42	-0.37	-0.89	-0.7	-0.43	-1.12	-1.19	0.05	-0.47	-0.27	-0.01	-0.7	-0.77
177-1090	Chandler & Langebroek 2021	Alkenones	-42.91	8.9	5.5	N/A	-1.04	-0.6	-1.46	-1.27	-0.56	-1.71	-1.46	0.43	-0.43	-0.24	0.48	-0.67	-0.42
MD06-2986	Chandler & Langebroek 2021	Forams	-43.45	167.9	1.1	N/A	-0.42	-0.32	-0.9	-0.69	-0.41	-1.14	-1.2	0.1	-0.48	-0.27	0.01	-0.73	-0.78
FR1/94-GC3	Chandler & Langebroek 2021	Forams	-44.26	150	1.9	N/A	0.45	0.86	0.26	0.25	0.72	0.02	-0.46	0.41	-0.18	-0.2	0.27	-0.43	-0.91
E49-18	Chandler & Langebroek 2021	Mg/Ca	-46.05	90.15	0.9	N/A	-1.02	-0.37	-1.15	-1	-0.43	-1.02	-0.92	0.65	-0.13	0.02	0.59	0	0.1
KH94-4TSP-2PC	Chandler & Langebroek 2021	Alkenones	-48.14	146.87	3.9	N/A	-0.05	0.24	-0.4	-0.37	0.1	-0.9	-1.01	0.29	-0.35	-0.32	0.15	-0.85	-0.96
PS75/059-2	Chandler & Langebroek 2021	Mg/Ca	-54.22	-125.43	0.3	N/A	0.65	0.69	-0.27	-0.29	0.65	-1.03	-0.87	0.04	-0.92	-0.95	-0.01	-1.68	-1.52
