# Supplementary material for: East Antarctic warming forced by ice loss during the Last Interglacial
Source: Nat Commun. 2024 Feb 3;15:1026. doi: 10.1038/s41467-024-45501-x (PMC10838265; doi:10.1038/s41467-024-45501-x)
Supplement: Supplementary file 5 — Supplementary Dataset 2 [file 41467_2024_45501_MOESM5_ESM.xlsx]

## Sheet: djf_sst_model_data
Summer (DJF) mean proxy vs model SST anomalies
			Location		Proxies w.r.t. PI (degC)		SST anomalies w.r.t. PI simulation (degC)							SST anomalies w.r.t LIG simulation (degC)
Site	Reference	Proxy	Lat	Lon	Temp_anom	1-sigma error	LIG	SL4.1	FW4.1	COMB4.1	SL7.1	FW7.1	COMB7.1	SL4.1	FW4.1	COMB4.1	SL7.1	FW7.1	COMB7.1
MD97-2121_A	Capron et al. 2017	Alkenones	-40	177	2	0.6	-1.49	-1.4	-1.69	-1.65	-1.29	-2.02	-2.05	0.09	-0.21	-0.16	0.2	-0.53	-0.56
ODP-1089	Capron et al. 2017	Radiolarians	-40.94	9.9	4.4	1.2	-2.13	-1.85	-2.42	-2.36	-1.68	-2.81	-2.57	0.28	-0.29	-0.22	0.45	-0.68	-0.43
MD94-101	Capron et al. 2017	Forams	-42.5	79.42	-0.5	2.1	-1.99	-1.64	-2.31	-1.87	-1.44	-2.15	-2.03	0.36	-0.31	0.12	0.56	-0.16	-0.04
PS2489-2	Capron et al. 2017	Forams	-42.52	8.58	-0.1	1.5	-1.81	-1.39	-2.17	-2.08	-1.29	-2.62	-2.34	0.43	-0.36	-0.26	0.52	-0.81	-0.52
PS2082	Capron et al. 2017	Radiolarians	-43.22	11.74	0.2	1.6	-1.72	-1.19	-2.12	-2.03	-1.17	-2.59	-2.28	0.53	-0.4	-0.31	0.55	-0.87	-0.56
MD94-102	Capron et al. 2017	Forams	-43.5	79.83	1	2.1	-1.97	-1.56	-2.29	-1.82	-1.37	-2.09	-1.92	0.41	-0.32	0.15	0.6	-0.12	0.05
MD97-2120	Capron et al. 2017	Mg/Ca	-45.53	174.93	1.1	0.8	-0.81	-0.64	-1.24	-0.98	-0.76	-1.63	-1.51	0.16	-0.43	-0.17	0.05	-0.83	-0.7
MD88-770	Capron et al. 2017	Forams	-46.02	96.45	1.5	1.4	-1.36	-0.79	-1.62	-1.51	-0.93	-1.54	-1.43	0.57	-0.26	-0.15	0.43	-0.18	-0.08
MD88-769	Capron et al. 2017	Forams	-46.07	90.1	4	1.9	-1.28	-0.75	-1.55	-1.36	-0.83	-1.48	-1.43	0.53	-0.27	-0.08	0.44	-0.2	-0.15
MD02-2488	Capron et al. 2017	Forams	-46.49	88.02	3.9	1.9	-1.29	-0.78	-1.6	-1.38	-0.84	-1.56	-1.52	0.51	-0.31	-0.09	0.45	-0.27	-0.24
PS2102-2	Capron et al. 2017	Diatoms	-53.07	-4.98	1.5	0.7	-0.61	-0.26	-1.73	-1.64	-0.57	-2.89	-2.58	0.35	-1.12	-1.03	0.05	-2.28	-1.97
ODP1094	Capron et al. 2017	Diatoms	-53.18	5.13	1.1	0.7	-0.63	-0.39	-1.51	-1.51	-0.77	-2.67	-2.46	0.23	-0.88	-0.89	-0.14	-2.04	-1.84
PS2276-4	Capron et al. 2017	Diatoms	-54.38	-23.57	0.9	0.7	-0.82	-0.34	-2.56	-2.48	-0.47	-3.32	-2.97	0.47	-1.75	-1.66	0.34	-2.5	-2.15
MD84-551	Capron et al. 2017	Forams	-55	73	3.2	1	-0.82	-0.43	-1.08	-1	-0.45	-1.08	-1.02	0.39	-0.26	-0.18	0.36	-0.26	-0.2
SO136-111	Capron et al. 2017	Diatoms	-56.4	160.14	-0.2	1.8	-0.74	0.07	-0.75	-0.3	-0.18	-1.01	-0.63	0.81	-0.01	0.44	0.56	-0.27	0.1
MD02-2588	Chandler & Langebroek 2021	Alkenones	-41.2	25.5	5.3	N/A	-2.7	-2.08	-2.93	-2.72	-1.96	-3	-2.62	0.63	-0.23	-0.01	0.74	-0.3	0.09
PS2495-3	Chandler & Langebroek 2021	Forams	-41.28	-14.49	-1.1	N/A	-1.86	-1.82	-2.38	-2.16	-1.54	-2.74	-2.49	0.04	-0.51	-0.3	0.32	-0.88	-0.62
E49-21	Chandler & Langebroek 2021	Forams	-42.18	94.88	5.2	N/A	-1.73	-1.36	-2.06	-1.73	-1.28	-1.92	-1.85	0.37	-0.32	0	0.45	-0.19	-0.11
SO136_003GC	Chandler & Langebroek 2021	Alkenones	-42.3	169.88	-0.2	N/A	-1.04	-0.98	-1.43	-1.2	-0.94	-1.71	-1.78	0.06	-0.39	-0.16	0.1	-0.67	-0.74
177-1090	Chandler & Langebroek 2021	Alkenones	-42.91	8.9	6.6	N/A	-1.81	-1.39	-2.17	-2.08	-1.29	-2.62	-2.34	0.43	-0.36	-0.26	0.52	-0.81	-0.52
MD06-2986	Chandler & Langebroek 2021	Forams	-43.45	167.9	1.1	N/A	-0.91	-0.78	-1.34	-1.04	-0.77	-1.62	-1.65	0.14	-0.42	-0.13	0.14	-0.71	-0.74
FR1/94-GC3	Chandler & Langebroek 2021	Forams	-44.26	150	2.4	N/A	-0.39	0.06	-0.55	-0.5	-0.1	-0.79	-1.28	0.45	-0.16	-0.11	0.3	-0.4	-0.89
90-594_Site	Chandler & Langebroek 2021	Forams	-45.52	174.95	-1.6	N/A	-0.81	-0.64	-1.24	-0.98	-0.76	-1.63	-1.51	0.16	-0.43	-0.17	0.05	-0.83	-0.7
E49-18	Chandler & Langebroek 2021	Forams	-46.05	90.15	-0.7	N/A	-1.28	-0.75	-1.55	-1.36	-0.83	-1.48	-1.43	0.53	-0.27	-0.08	0.44	-0.2	-0.15
KH94-4TSP-2PC	Chandler & Langebroek 2021	Alkenones	-48.14	146.87	5	N/A	-0.52	0.08	-0.78	-0.59	-0.23	-1.11	-1.26	0.6	-0.27	-0.07	0.29	-0.59	-0.74
