# Supplementary material for: East Antarctic warming forced by ice loss during the Last Interglacial
Source: Nat Commun. 2024 Feb 3;15:1026. doi: 10.1038/s41467-024-45501-x (PMC10838265; doi:10.1038/s41467-024-45501-x)
Supplement: Supplementary file 6 — Supplementary Dataset 3 [file 41467_2024_45501_MOESM6_ESM.xlsx]

## Sheet: Experiment_table
Experiment	Δ ice-vol. (m SLE)				FW forcing (m SLE)	ice sheet	orbital forcing	CO2 (ppm)	CH4 (ppb)	N20 (ppb)	length (years)
	Total	WAIS	EAIS	Ant. Peninsula
PI	0	0	0	0	0	modern	modern	284.3	808.2	273	1500
LIG	0	0	0	0	0	modern	127 ka	275	685	255	1500
SL4.1	4.1	2.05	1.92	0.15	0	G15, RCP4.5, elevation anomaly	127 ka	275	685	255	500
FW4.1	0	0	0	0	4.1	modern	127 ka	275	685	255	500
COMB4.1	4.1	2.05	1.92	0.15	4.1	G15, RCP4.5, elevation anomaly	127 ka	275	685	255	500
SL7.1	7.1	2.28	4.63	0.21	0	G15, RCP4.5, absolute elevation	127 ka	275	685	255	500
FW7.1	0	0	0	0	7.1	modern	127 ka	275	685	255	500
COMB7.1	7.1	2.28	4.63	0.21	7.1	G15, RCP4.5, absolute elevation	127 ka	275	685	255	500
Table 3 Summary table of experiments. Here, `G15' refers to Golledge et al (2015), using their RCP4.5 scenario at year 5000,
using their `high-melt' scenario which uses a sub-grid basal melting parameterisation.
Experiments SL4.1, FW4.1, COMB4.1; SL7.1, FW7.1 and COMB7.1 were all initiated from year 1000 of the LIG experiment.
